# Supplementary material for: Molecular Mechanisms Involved in the Chemical Instability of ONC201 and Methods to Counter Its Degradation in Solution
Source: Pharmaceutics. 2023 Sep 22;15(10):2371. doi: 10.3390/pharmaceutics15102371 (PMC10609984; doi:10.3390/pharmaceutics15102371)
Supplement: Supplementary file 1 [file pharmaceutics-15-02371-s001.zip]

Archive with 1 entries (1 files):
- pharmaceutics-2566040-supplementary.pdf
